# Supplementary material for: Integrated Discriminant Evaluation of Molecular Genetic Markers and Genetic Diversity Parameters of Endangered Balearic Dog Breeds
Source: Int J Mol Sci. 2024 Feb 26;25(5):2706. doi: 10.3390/ijms25052706 (PMC10932221; doi:10.3390/ijms25052706)
Supplement: Supplementary file 1 [file ijms-25-02706-s001.zip › Supplementary Table S1.xlsx]

## Sheet: DA_HID
	15.8138	0
	15.5481	0
	-7.45785	0
	-7.96803	0
	-6.59517	0
	-9.34089	0
	15.681	0
	-7.84048	0

## Sheet: DA_HID1
	15.8138	0
	15.5481	0
	-7.45785	0
	-7.96803	0
	-6.59517	0
	-9.34089	0
	15.681	0
	-7.84048	0

## Sheet: DA_HID2
1	1
0.5	1
0	1
0	0.75
0	0.5
0	0.25
0	0

## Sheet: DA1_HID
	-10.0605	0
	-9.23658	0
	-9.34601	0
	-11.4659	0
	19.4065	0
	20.7025	0
	-10.0273	0
	20.0545	0

## Sheet: DA1_HID1
	-10.0605	0
	-9.23658	0
	-9.34601	0
	-11.4659	0
	19.4065	0
	20.7025	0
	-10.0273	0
	20.0545	0

## Sheet: DA1_HID2
1	1
0.75	1
0.5	1
0.25	1
0	1
0	0.5
0	0

## Sheet: DA_HID3
	-10.0605	0
	-9.23658	0
	-9.34601	0
	-11.4659	0
	19.4065	0
	20.7025	0
	-10.0273	0
	20.0545	0

## Sheet: DA_HID4
	-10.0605	0
	-9.23658	0
	-9.34601	0
	-11.4659	0
	19.4065	0
	20.7025	0
	-10.0273	0
	20.0545	0

## Sheet: DA_HID5
1	1
0.75	1
0.5	1
0.25	1
0	1
0	0.5
0	0

## Sheet: DA2_HID
	-10.0605	0
	-9.23658	0
	-9.34601	0
	-11.4659	0
	19.4065	0
	20.7025	0
	-10.0273	0
	20.0545	0

[truncated: 6 more sheets: DA2_HID1, DA2_HID2, DA3_HID, DA3_HID1, Information, VIF]
